# Supplementary material for: Kea, bird of versatility. Kea parrots (Nestor notabilis) show high behavioural flexibility in solving a demonstrated sequence task
Source: J Ornithol. 2023 Dec 16;165(1):49–55. doi: 10.1007/s10336-023-02127-y (PMC10787887; doi:10.1007/s10336-023-02127-y)
Supplement: Supplementary file 2 — Supplementary file2 (XLSX 60 KB) [file 10336_2023_2127_MOESM2_ESM.xlsx]

## Sheet: IST_full_data
Obs	Name	ID	Sex	Age	Raised	Experimental_Group	Group_Number	Test_vs_Control	Demonstrator	Dem_ID	Assigned_Pin	Assigned_Ring	Combination_PinRing	Condition	Session	Trials	Average_Corr_Dem	Average_Dem_Close	Average_Dem_Average	Average_Dem_Distant	Average_Dem_NotVis	Average_proxi_per_session	Average_movement_proxi	Aver_dur_close	Aver_dur_average	Aver_dur_distant	Aver_dur_NotVis	Aver_dur_Demo	First_Response_Pin	First_Response_Ring	First_Response_Time	Solving_latency	Approach_duration	Response_duration	Success	Sequence_correct	Demonstrated_sequence	Missing_cases	Wrong_trials	Repeated_measures	Fidelity	Consistency	Prop_fidel	Prop_fid_dir	Prop_fid_ind	Prop_fid_verind	Prop_consistency	Exploration_rate	Exploration_rate_cat
1	Fr	1	m	17	parent	Control	1	2	Dem	NA	NA	NA	NA	2	1		NA	NA	NA	NA	NA	NA	NA	NA	NA	NA	NA	NA	1	0	2	39.2	2.8	46.6	Yes	Yes	NA	2	2	2	3	NA	0.78	0.33	0.67	0	1	6	3
2	Fr	1	m	17	parent	Control	1	2	Dem	NA	NA	NA	NA	2	2		NA	NA	NA	NA	NA	NA	NA	NA	NA	NA	NA	NA	0	1	2.2	29.4	3.6	32.4	Yes	No	NA	2	2	2	2	2	NA	NA	NA	NA	NA	4	2
3	Fr	1	m	17	parent	Control	1	2	Dem	NA	NA	NA	NA	2	3		NA	NA	NA	NA	NA	NA	NA	NA	NA	NA	NA	NA	0	1	1.6	13.2	3.8	16.2	Yes	No	NA	2	2	2	2	2	NA	NA	NA	NA	NA	4	2
4	Pa	2	m	11	parent	Control	1	2	Dem	NA	NA	NA	NA	2	1		NA	NA	NA	NA	NA	NA	NA	NA	NA	NA	NA	NA	0	1	1.8		1.8	120	No	NA	NA	2	2	2	NA	NA	NA	NA	NA	NA	NA	4	2
5	Pa	2	m	11	parent	Control	1	2	Dem	NA	NA	NA	NA	2	2		NA	NA	NA	NA	NA	NA	NA	NA	NA	NA	NA	NA	0	1	0.2		2.9	120.8	No	NA	NA	2	2	2	NA	NA	NA	NA	NA	NA	NA	4	2
6	Pa	2	m	11	parent	Control	1	2	Dem	NA	NA	NA	NA	2	3		NA	NA	NA	NA	NA	NA	NA	NA	NA	NA	NA	NA	1	0	3.6		5.8	118	No	NA	NA	2	2	2	NA	NA	NA	NA	NA	NA	NA	3	2
7	Di	3	f	4	hand	Control	1	2	NA	NA	NA	NA	NA	2	1		NA	NA	NA	NA	NA	NA	NA	NA	NA	NA	NA	NA	1	0	2		11	111	No	NA	NA	2	2	2	NA	NA	NA	NA	NA	NA	NA	4	2
8	Di	3	f	4	hand	Control	1	2	NA	NA	NA	NA	NA	2	2		NA	NA	NA	NA	NA	NA	NA	NA	NA	NA	NA	NA	1	0	2.4		4.2	119.4	No	NA	NA	2	2	2	NA	NA	NA	NA	NA	NA	NA	3	2
9	Di	3	f	4	hand	Control	1	2	NA	NA	NA	NA	NA	2	3		NA	NA	NA	NA	NA	NA	NA	NA	NA	NA	NA	NA	1	0	1.2		4.8	118.2	No	NA	NA	2	2	2	NA	NA	NA	NA	NA	NA	NA	3	2
10	Sy	4	f	14	hand	Control	1	2	NA	NA	NA	NA	NA	2	1		NA	NA	NA	NA	NA	NA	NA	NA	NA	NA	NA	NA	1	0	2		5.8	117.2	No	NA	NA	2	2	2	NA	NA	NA	NA	NA	NA	NA	3	2
11	Sy	4	f	14	hand	Control	1	2	NA	NA	NA	NA	NA	2	2		NA	NA	NA	NA	NA	NA	NA	NA	NA	NA	NA	NA	0	0	0		13.4	11.2	No	NA	NA	1	2	2	NA	NA	NA	NA	NA	NA	NA	NA	NA
12	Sy	4	f	14	hand	Control	1	2	NA	NA	NA	NA	NA	2	3		NA	NA	NA	NA	NA	NA	NA	NA	NA	NA	NA	NA	NA	NA	NA	NA	NA	NA	NA	NA	NA	1	2	2	NA	NA	NA	NA	NA	NA	NA	NA	NA
13	Sk	5	m	4	hand	Control	1	2	NA	NA	NA	NA	NA	2	1		NA	NA	NA	NA	NA	NA	NA	NA	NA	NA	NA	NA	1	0	4.6		2.4	118.2	No	NA	NA	2	2	2	NA	NA	NA	NA	NA	NA	NA	5	3
14	Sk	5	m	4	hand	Control	1	2	NA	NA	NA	NA	NA	2	2		NA	NA	NA	NA	NA	NA	NA	NA	NA	NA	NA	NA	1	0	39.8		2.4	120	No	NA	NA	2	2	2	NA	NA	NA	NA	NA	NA	NA	3	2
15	Sk	5	m	4	hand	Control	1	2	NA	NA	NA	NA	NA	2	3		NA	NA	NA	NA	NA	NA	NA	NA	NA	NA	NA	NA	1	0	1.2		2.4	119.2	No	NA	NA	2	2	2	NA	NA	NA	NA	NA	NA	NA	2	1
16	Ke	6	m	17	hand	Control	2	2	NA	NA	NA	NA	NA	2	1		NA	NA	NA	NA	NA	NA	NA	NA	NA	NA	NA	NA	1	0	6.2		2.8	119.6	No	NA	NA	2	2	2	NA	NA	NA	NA	NA	NA	NA	3	2
17	Ke	6	m	17	hand	Control	2	2	NA	NA	NA	NA	NA	2	2		NA	NA	NA	NA	NA	NA	NA	NA	NA	NA	NA	NA	0	1	8.8		3.8	119.8	No	NA	NA	2	2	2	NA	NA	NA	NA	NA	NA	NA	3	2
18	Ke	6	m	17	hand	Control	2	2	NA	NA	NA	NA	NA	2	3		NA	NA	NA	NA	NA	NA	NA	NA	NA	NA	NA	NA	1	0	52.4		9.4	113.4	No	NA	NA	2	2	2	NA	NA	NA	NA	NA	NA	NA	1	1
19	Fy	7	f	5	parent	Control	2	2	NA	NA	NA	NA	NA	2	1		NA	NA	NA	NA	NA	NA	NA	NA	NA	NA	NA	NA	1	0	3.4		23.8	100.4	No	NA	NA	2	2	2	NA	NA	NA	NA	NA	NA	NA	7	4
20	Fy	7	f	5	parent	Control	2	2	NA	NA	NA	NA	NA	2	2		NA	NA	NA	NA	NA	NA	NA	NA	NA	NA	NA	NA	1	0	0.2		3.8	118.8	No	NA	NA	2	2	2	NA	NA	NA	NA	NA	NA	NA	9	5
21	Fy	7	f	5	parent	Control	2	2	NA	NA	NA	NA	NA	2	3		NA	NA	NA	NA	NA	NA	NA	NA	NA	NA	NA	NA	0	1	1		8.6	114	No	NA	NA	2	2	2	NA	NA	NA	NA	NA	NA	NA	8	5
22	Pl	8	f	14	hand	Control	2	2	NA	NA	NA	NA	NA	2	1		NA	NA	NA	NA	NA	NA	NA	NA	NA	NA	NA	NA	1	0	1.4		2.6	122.2	No	NA	NA	2	2	2	NA	NA	NA	NA	NA	NA	NA	3	2
23	Pl	8	f	14	hand	Control	2	2	NA	NA	NA	NA	NA	2	2		NA	NA	NA	NA	NA	NA	NA	NA	NA	NA	NA	NA	0	1	0.2		3.4	119.4	No	NA	NA	2	2	2	NA	NA	NA	NA	NA	NA	NA	6	3
24	Pl	8	f	14	hand	Control	2	2	NA	NA	NA	NA	NA	2	3		NA	NA	NA	NA	NA	NA	NA	NA	NA	NA	NA	NA	1	0	6.2		5.4	117.2	No	NA	NA	2	2	2	NA	NA	NA	NA	NA	NA	NA	3	2
25	Od	9	m	6	hand	Control	2	2	NA	NA	NA	NA	NA	2	1		NA	NA	NA	NA	NA	NA	NA	NA	NA	NA	NA	NA	1	0	1		1.4	121.2	No	NA	NA	2	2	2	NA	NA	NA	NA	NA	NA	NA	7	4
26	Od	9	m	6	hand	Control	2	2	NA	NA	NA	NA	NA	2	2		NA	NA	NA	NA	NA	NA	NA	NA	NA	NA	NA	NA	1	0	5.2		3.2	120.6	No	NA	NA	2	2	2	NA	NA	NA	NA	NA	NA	NA	6	3
27	Od	9	m	6	hand	Control	2	2	NA	NA	NA	NA	NA	2	3		NA	NA	NA	NA	NA	NA	NA	NA	NA	NA	NA	NA	1	0	1.4		2	120	No	NA	NA	2	2	2	NA	NA	NA	NA	NA	NA	NA	3	2
28	Pu	10	f	8	hand	Control	2	2	NA	NA	NA	NA	NA	2	1		NA	NA	NA	NA	NA	NA	NA	NA	NA	NA	NA	NA	1	0	1.2	2.6	2.8	90.8	Yes	No	NA	2	2	2	1	NA	0.11	0	0	1	NA	6	3
29	Pu	10	f	8	hand	Control	2	2	NA	NA	NA	NA	NA	2	2		NA	NA	NA	NA	NA	NA	NA	NA	NA	NA	NA	NA	1	0	4.6		40.8	83.6	No	NA	NA	2	2	2	NA	NA	NA	NA	NA	NA	NA	3	2
30	Pu	10	f	8	hand	Control	2	2	NA	NA	NA	NA	NA	2	3		NA	NA	NA	NA	NA	NA	NA	NA	NA	NA	NA	NA	1	0	2.2		7.2	116.6	No	NA	NA	2	2	2	NA	NA	NA	NA	NA	NA	NA	4	2
31	Jo	11	m	22	parent	Test	3	1	Fr	1	red	blue	RB	2	1	3	3	0	6	0	0	2	1		24.9			3	0	1	0.2	20.8	3.8	28.2	Yes	No	Yes	2	2	2	2	NA	0.89	0.67	0.33	0	0.75	4	2
32	Jo	11	m	22	parent	Test	3	1	Fr	1	red	blue	RB	2	1		NA	NA	NA	NA	NA	NA	NA	NA	NA	NA	NA	NA	0	1	0.4	9.4	2.6	13.8	Yes	No	Yes	2	1	2	2	2	NA	NA	NA	NA	NA	4	2
33	Jo	11	m	22	parent	Test	3	1	Fr	1	red	blue	RB	2	1		NA	NA	NA	NA	NA	NA	NA	NA	NA	NA	NA	NA	0	1	0.4	17.8	3.2	19.6	Yes	No	Yes	2	1	2	2	2	NA	NA	NA	NA	NA	6	3
34	Jo	11	m	22	parent	Test	3	1	Fr	1	red	blue	RB	2	2		3	0	6	0	0	2	1	0.8	21.9		18.3	4.5	0	1	0.2	14.4	2.6	16.4	Yes	Yes	Yes	2	2	2	3	2	NA	NA	NA	NA	NA	5	3
35	Jo	11	m	22	parent	Test	3	1	Fr	1	red	blue	RB	2	3		3	0	6	0	0	2	1		24.4			5.1	0	1	0.2	11	3.4	13.4	Yes	Yes	No	2	2	2	3	1	NA	NA	NA	NA	NA	4	2
36	Je	12	m	6	hand	Test	3	1	Fr	1	red	blue	RB	2	1	2	NA	NA	NA	NA	NA	NA	NA	NA	NA	NA	NA	NA	1	0	4.4		2	119.2	No	NA	NA	2	2	2	NA	NA	NA	NA	NA	NA	NA	4	2
37	Je	12	m	6	hand	Test	3	1	Fr	1	red	blue	RB	2	1		3	3	0	0	0	1	1	53.9			0.2	3.6	1	0	6.2		2.2	108.6	No	NA	NA	2	1	2	NA	NA	NA	NA	NA	NA	NA	6	3
38	Je	12	m	6	hand	Test	3	1	Fr	1	red	blue	RB	2	2		3	3	0	0	0	1	1	34.7	1.2	1.7	1.5	4.3	1	0	0.4		2.6	116.8	No	NA	NA	2	2	2	NA	NA	NA	NA	NA	NA	NA	3	2
39	Je	12	m	6	hand	Test	3	1	Fr	1	red	blue	RB	2	3		3	2	0	0	4	2	3	13.9	2.9		1.9	3.9	1	0	2.4		2.2	120.2	No	NA	NA	2	2	2	NA	NA	NA	NA	NA	NA	NA	3	2
40	Ti	13	f	3	parent	Test	3	1	Fr	1	red	blue	RB	2	1	3	3	3	0	0	0	1	1	33.2				5.1	1	0	2	41.6	2.6	42.2	Yes	Yes	Yes	2	2	2	3	NA	0.67	1	0	0	1	5	3
41	Ti	13	f	3	parent	Test	3	1	Fr	1	red	blue	RB	2	1		NA	NA	NA	NA	NA	NA	NA	NA	NA	NA	NA	NA	1	0	11.6		2.2	109.2	No	NA	NA	2	1	2	NA	NA	NA	NA	NA	NA	NA	4	2
42	Ti	13	f	3	parent	Test	3	1	Fr	1	red	blue	RB	2	1		NA	NA	NA	NA	NA	NA	NA	NA	NA	NA	NA	NA	1	0	5		2.8	119	No	NA	NA	2	1	2	NA	NA	NA	NA	NA	NA	NA	3	2
43	Ti	13	f	3	parent	Test	3	1	Fr	1	red	blue	RB	2	2		3	3	0	0	0	1	1	62	3.1	0.1	1.6	4.5	1	0	4.6		3.2	119.6	No	NA	NA	2	2	2	NA	NA	NA	NA	NA	NA	NA	3	2
44	Ti	13	f	3	parent	Test	3	1	Fr	1	red	blue	RB	2	3		3	2	0	0	4	2	2	18.8			7.3	4.1	1	0	3.8	8.6	3	9.4	Yes	Yes	Yes	2	2	2	3	2	NA	NA	NA	NA	NA	1	1
45	Co	14	f	14	hand	Test	4	1	Pa	2	yellow	green	YG	2	1		3	3	0	0	0	1	1	37.6				7.2	1	0	8.2	31.2	10.2	108	Yes	Yes	No	2	2	2	3	NA	0.56	0.5	0.5	0	0	4	2
46	Co	14	f	14	hand	Test	4	1	Pa	2	yellow	green	YG	2	2		3	0	0	0	12	4	1				41.1	5.1	0	1	5	37	16.6	106.4	Yes	No	Yes	2	2	2	2	1	NA	NA	NA	NA	NA	7	4
47	Co	14	f	14	hand	Test	4	1	Pa	2	yellow	green	YG	2	3		3	0	0	0	12	4	1				43.4	5	0	1	0.2		20.8	107.8	No	NA	NA	2	2	2	NA	NA	NA	NA	NA	NA	NA	5	3
48	Pi	15	m	17	hand	Test	4	1	Pa	2	yellow	green	YG	2	1		2	1	0	0	8	3	2	19.5	2.7		19.3	9.3	1	0	2	12.6	5	16	Yes	Yes	No	2	2	2	2	NA	0.33	0	0.5	0.5	1	3	2
49	Pi	15	m	17	hand	Test	4	1	Pa	2	yellow	green	YG	2	2		3	1	0	0	8	3	2	16.8			24.5	6.3	0	1	1.6		3.4	119	No	NA	NA	2	2	2	NA	NA	NA	NA	NA	NA	NA	8	4
50	Pi	15	m	17	hand	Test	4	1	Pa	2	yellow	green	YG	2	3		3	0	0	0	12	4	1	0.6			7.7	5.1	0	1	0.4	27.2	4.8	30.8	Yes	No	No	2	2	2	1	2	NA	NA	NA	NA	NA	5	3
51	Ro	16	m	13	parent	Test	4	1	Pa	2	yellow	green	YG	2	1		3	3	0	0	0	1	1	39.2				9.2	1	0	0.2		6	116.8	No	NA	NA	2	2	2	NA	NA	NA	NA	NA	NA	NA	9	5
52	Ro	16	m	13	parent	Test	4	1	Pa	2	yellow	green	YG	2	2		3	0	2	0	8	3	2	12.5	7.2	0.7	21.1	6.7	1	0	0.2		4	118.4	No	NA	NA	2	2	2	NA	NA	NA	NA	NA	NA	NA	11	5
53	Ro	16	m	13	parent	Test	4	1	Pa	2	yellow	green	YG	2	3		3	2	0	0	4	2	2	26.3			19.7	6	0	1	0.4		2.8	120.2	No	NA	NA	2	2	2	NA	NA	NA	NA	NA	NA	NA	7	4
54	Pn	17	m	4	hand	Test	4	1	Pa	2	yellow	green	YG	2	1		3	3	0	0	0	1	1	32.5			0.6	6.7	1	0	1.6		1.8	121	No	NA	NA	2	2	2	NA	NA	NA	NA	NA	NA	NA	14	5
55	Pn	17	m	4	hand	Test	4	1	Pa	2	yellow	green	YG	2	2		3	3	0	0	0	3	1	38.7			5.7	6.5	1	0	1.2		2.2	121.2	No	NA	NA	2	2	2	NA	NA	NA	NA	NA	NA	NA	11	5
56	Pn	17	m	4	hand	Test	4	1	Pa	2	yellow	green	YG	2	3		3	2	2	0	0	1	2	18.3	12.8		43.3	5.7	1	0	1.4		2.2	120.6	No	NA	NA	2	2	2	NA	NA	NA	NA	NA	NA	NA	8	4
57	Ly	18	f	14	hand	Test	4	1	Pa	2	yellow	green	YG	2	1		3	3	0	0	0	1	1	28.2				7.2	0	1	1		8.2	115.4	No	NA	NA	2	2	2	NA	NA	NA	NA	NA	NA	NA	4	2
58	Ly	18	f	14	hand	Test	4	1	Pa	2	yellow	green	YG	2	2		3	2	0	0	4	2	2	29.4			8.5	9.9	0	1	0.6		11.6	115.2	No	NA	NA	2	2	2	NA	NA	NA	NA	NA	NA	NA	5	3
59	Ly	18	f	14	hand	Test	4	1	Pa	2	yellow	green	YG	2	3		3	3	0	0	0	1	1	34.8				6.6	0	1	0.4		9.4	114.6	No	NA	NA	2	2	2	NA	NA	NA	NA	NA	NA	NA	4	2
60	Di	3	f	4	hand	Control Test	5	3	Pa	2	yellow	green	YG	3	1		3	3	0	0	0	1	1	24			7	3.5	1	0	1.2		9	112	No	NA	NA	2	2	1	NA	NA	NA	NA	NA	NA	NA	3	2
61	Di	3	f	4	hand	Control Test	5	3	Pa	2	yellow	green	YG	3	2		3	3	0	0	0	1	1	29.9				3.5	1	0	0.8		3.2	120	No	NA	NA	2	2	1	NA	NA	NA	NA	NA	NA	NA	3	2
62	Di	3	f	4	hand	Control Test	5	3	Pa	2	yellow	green	YG	3	3		3	3	0	0	0	1	1	19.7	7.3		0.3	4.5	1	0	4.6		4	118.4	No	NA	NA	2	2	1	NA	NA	NA	NA	NA	NA	NA	3	2
63	Sy	4	f	14	hand	Control Test	5	3	Pa	2	yellow	green	YG	3	1		3	3	0	0	0	1	1	29.7			1.7	3.9	1	0	2.8	23.4	3.6	30	Yes	No	No	2	2	1	2	NA	0.22	0	1	0	NA	3	2
64	Sy	4	f	14	hand	Control Test	5	3	Pa	2	yellow	green	YG	3	2		2	3	0	0	0	1	1	26.3			3.3	3.5	1	0	1.8		4.4	118.2	No	NA	NA	2	2	1	NA	NA	NA	NA	NA	NA	NA	4	2
65	Sy	4	f	14	hand	Control Test	5	3	Pa	2	yellow	green	YG	3	3		3	3	0	0	0	1	1	26.5				4.3	1	0	1		2.4	126.6	No	NA	NA	2	2	1	NA	NA	NA	NA	NA	NA	NA	3	2
66	Sk	5	m	4	hand	Control Test	5	3	Pa	2	yellow	green	YG	3	1		3	3	0	0	0	1	1	37.3				4.1	1	0	0.6		1.6	120.6	No	NA	NA	2	2	1	NA	NA	NA	NA	NA	NA	NA	4	2
67	Sk	5	m	4	hand	Control Test	5	3	Pa	2	yellow	green	YG	3	2		3	3	0	0	0	1	1	29.8				4.9	1	0	1.6	56.2	3	65	Yes	No	Yes	2	2	1	1	NA	0.33	0	0.5	0.5	1	4	2
68	Sk	5	m	4	hand	Control Test	5	3	Pa	2	yellow	green	YG	3	3		3	3	0	0	0	1	1	27.7			2.9	6.5	1	0	1.4	38	2	41.2	Yes	No	Yes	2	2	1	2	2	NA	NA	NA	NA	NA	3	2
69	Ke	6	m	17	hand	Control Test	6	3	Fr	1	red	blue	RB	3	1		3	3	0	0	0	1	1	64.2				3.9	0	1	2		9.4	113	No	NA	NA	2	2	1	NA	NA	NA	NA	NA	NA	NA	3	2
70	Ke	6	m	17	hand	Control Test	6	3	Fr	1	red	blue	RB	3	2		NA	NA	NA	NA	NA	NA	NA	NA	NA		NA	NA	NA	NA	NA	NA	NA	NA	NA	NA	NA	1	2	1	NA	NA	NA	NA	NA	NA	NA	0	NA
71	Ke	6	m	17	hand	Control Test	6	3	Fr	1	red	blue	RB	3	3		3	0	0	0	12	4	1				45.1	4.5	NA	NA	NA	NA	NA	NA	NA	NA	NA	1	2	1	NA	NA	NA	NA	NA	NA	NA	0	NA
72	Fy	7	f	5	parent	Control Test	6	3	Fr	1	red	blue	RB	3	1		3	2	0	0	4	2	2	53.8	0.2	0.2	11.4	4.9	1	0	0.4	6	2	121	Yes	No	Yes	2	2	1	1	NA	0.11	0	0	1	NA	8	4
73	Fy	7	f	5	parent	Control Test	6	3	Fr	1	red	blue	RB	3	2		3	3	0	0	0	1	1	29.6			5.2	3.8	1	0	1.2		2.6	119.6	No	NA	NA	2	2	1	NA	NA	NA	NA	NA	NA	NA	6	3
74	Fy	7	f	5	parent	Control Test	6	3	Fr	1	red	blue	RB	3	3		3	1	0	0	8	3	2	19.2			15.3	3.8	0	1	0.4		3.4	121.4	No	NA	NA	2	2	1	NA	NA	NA	NA	NA	NA	NA	4	2
75	Pl	8	f	14	hand	Control Test	6	3	Fr	1	red	blue	RB	3	1		3	3	0	0	0	1	1	32.1				4.5	1	0	2.6	14	2.6	22.4	Yes	No	No	2	2	1	2	NA	0.44	0	1	0	0	3	2
76	Pl	8	f	14	hand	Control Test	6	3	Fr	1	red	blue	RB	3	2		3	3	0	0	0	1	1	3				4.4	1	0	3.4		2.2	121	No	NA	NA	2	2	1	NA	NA	NA	NA	NA	NA	NA	3	2
77	Pl	8	f	14	hand	Control Test	6	3	Fr	1	red	blue	RB	3	3		3	3	0	0	0	1	1	38.8				4.8	0	1	0.2	6	6.4	118.8	Yes	No	Yes	2	2	1	2	1	NA	NA	NA	NA	NA	4	2
78	Od	9	m	6	hand	Control Test	6	3	Fr	1	red	blue	RB	3	1		3	3	0	0	0	1	1	28.7			2.7	5.2	1	0	1.2		2	120.8	No	NA	NA	2	2	1	NA	NA	NA	NA	NA	NA	NA	4	2
79	Od	9	m	6	hand	Control Test	6	3	Fr	1	red	blue	RB	3	2		3	3	0	0	0	1	1	33.7			2	5.2	1	0	3.8		1.6	121.6	No	NA	NA	2	2	1	NA	NA	NA	NA	NA	NA	NA	4	2
80	Od	9	m	6	hand	Control Test	6	3	Fr	1	red	blue	RB	3	3		3	2	0	0	4	2	3	16.6	0.5	0.7	13.5	4.1	1	0	4.2		2.2	118.8	No	NA	NA	2	2	1	NA	NA	NA	NA	NA	NA	NA	3	2
81	Pu	10	f	8	hand	Control Test	6	3	Fr	1	red	blue	RB	3	1		3	3	0	0	0	1	1	39.5				4.7	0	1	4.2		3.6	118.6	No	NA	NA	2	2	1	NA	NA	NA	NA	NA	NA	NA	5	3
82	Pu	10	f	8	hand	Control Test	6	3	Fr	1	red	blue	RB	3	2		3	2	0	0	4	2	3	19.3	0.9	2.4	15.7	4.8	1	0	2		9.2	116.6	No	NA	NA	2	2	1	NA	NA	NA	NA	NA	NA	NA	4	2
83	Pu	10	f	8	hand	Control Test	6	3	Fr	1	red	blue	RB	3	3		3	0	0	3	8	4	2		1.4	4.2	25.3	4.9	0	1	0.8		5.8	118.4	No	NA	NA	2	2	1	NA	NA	NA	NA	NA	NA	NA	4	2

## Sheet: IST_consolidated_data
Obs	Name	ID	Sex	Age	Raised	Experimental_Group	Group_Number	Test_vs_Control	Demonstrator	Dem_ID	Assigned_Pin	Assigned_Ring	Combination_PinRing	Condition	Session	Trials	Average_Corr_Dem	Average_Dem_Close	Average_Dem_Average	Average_Dem_Distant	Average_Dem_NotVis	Average_proxi_per_session	Average_movement_proxi	Aver_dur_close	Aver_dur_average	Aver_dur_distant	Aver_dur_NotVis	Aver_dur_Demo	First_Response_Pin	Count_1_Resp_Pin	First_Response_Ring	Count_1_Resp_Ring	First_Response_Time	Solving_latency	Av_solv_lat	Approach_duration	Av_app_dur	Response_duration	Av_resp_dur	Success	Av_success	Sequence_correct	Demonstrated_sequence	Missing_cases	Wrong_trials	Repeated_measures	Fidelity	Consistency	Prop_fidel
1	Fr	1	m	17	parent	Control	1	2	Dem	NA	NA	NA	NA	2	1		NA	NA	NA	NA	NA	NA	NA	NA	NA	NA	NA	NA	1	1	0	2	2	39.2	27.2667	2.8	3.4	46.6	31.7333	Yes	3	Yes	NA	2	2	2	3	NA	0.78
2	Fr	1	m	17	parent	Control	1	2	Dem	NA	NA	NA	NA	2	2		NA	NA	NA	NA	NA	NA	NA	NA	NA	NA	NA	NA	0	0	1	3	2.2	29.4		3.6		32.4		Yes	2	No	NA	2	2	2	2	2	NA
3	Fr	1	m	17	parent	Control	1	2	Dem	NA	NA	NA	NA	2	3		NA	NA	NA	NA	NA	NA	NA	NA	NA	NA	NA	NA	0	0	1	3	1.6	13.2		3.8		16.2		Yes	1	No	NA	2	2	2	2	2	NA
4	Pa	2	m	11	parent	Control	1	2	Dem	NA	NA	NA	NA	2	1		NA	NA	NA	NA	NA	NA	NA	NA	NA	NA	NA	NA	0	1	1	2	1.8		0	1.8	3.5	120	119.6	No	0	NA	NA	2	2	2	NA	NA	NA
5	Pa	2	m	11	parent	Control	1	2	Dem	NA	NA	NA	NA	2	2		NA	NA	NA	NA	NA	NA	NA	NA	NA	NA	NA	NA	0	2	1	1	0.2			2.9		120.8		No	0	NA	NA	2	2	2	NA	NA	NA
6	Pa	2	m	11	parent	Control	1	2	Dem	NA	NA	NA	NA	2	3		NA	NA	NA	NA	NA	NA	NA	NA	NA	NA	NA	NA	1	3	0	0	3.6			5.8		118		No	0	NA	NA	2	2	2	NA	NA	NA
7	Di	3	f	4	hand	Control	1	2	NA	NA	NA	NA	NA	2	1		NA	NA	NA	NA	NA	NA	NA	NA	NA	NA	NA	NA	1	3	0	0	2		0	11	6.66667	111	116.2	No	0	NA	NA	2	2	2	NA	NA	NA
8	Di	3	f	4	hand	Control	1	2	NA	NA	NA	NA	NA	2	2		NA	NA	NA	NA	NA	NA	NA	NA	NA	NA	NA	NA	1	3	0	0	2.4			4.2		119.4		No	0	NA	NA	2	2	2	NA	NA	NA
9	Di	3	f	4	hand	Control	1	2	NA	NA	NA	NA	NA	2	3		NA	NA	NA	NA	NA	NA	NA	NA	NA	NA	NA	NA	1	2	0	0	1.2			4.8		118.2		No	0	NA	NA	2	2	2	NA	NA	NA
10	Sy	4	f	14	hand	Control	1	2	NA	NA	NA	NA	NA	2	1		NA	NA	NA	NA	NA	NA	NA	NA	NA	NA	NA	NA	1	1	0	0	2		3	5.8	3	117.2	3	No	0	NA	NA	2	2	2	NA	NA	NA
11	Sy	4	f	14	hand	Control	1	2	NA	NA	NA	NA	NA	2	2		NA	NA	NA	NA	NA	NA	NA	NA	NA	NA	NA	NA	0	1	0	0	0			13.4		11.2		No	0	NA	NA	1	2	2	NA	NA	NA
12	Sy	4	f	14	hand	Control	1	2	NA	NA	NA	NA	NA	2	3		NA	NA	NA	NA	NA	NA	NA	NA	NA	NA	NA	NA	NA	2	NA	0	NA	NA		NA		NA		NA	0	NA	NA	1	2	2	NA	NA	NA
13	Sk	5	m	4	hand	Control	1	2	NA	NA	NA	NA	NA	2	1		NA	NA	NA	NA	NA	NA	NA	NA	NA	NA	NA	NA	1	3	0	0	4.6		0	2.4	2.4	118.2	119.133	No	0	NA	NA	2	2	2	NA	NA	NA
14	Sk	5	m	4	hand	Control	1	2	NA	NA	NA	NA	NA	2	2		NA	NA	NA	NA	NA	NA	NA	NA	NA	NA	NA	NA	1	3	0	0	39.8			2.4		120		No	0	NA	NA	2	2	2	NA	NA	NA
15	Sk	5	m	4	hand	Control	1	2	NA	NA	NA	NA	NA	2	3		NA	NA	NA	NA	NA	NA	NA	NA	NA	NA	NA	NA	1	2	0	1	1.2			2.4		119.2		No	0	NA	NA	2	2	2	NA	NA	NA
16	Ke	6	m	17	hand	Control	2	2	NA	NA	NA	NA	NA	2	1		NA	NA	NA	NA	NA	NA	NA	NA	NA	NA	NA	NA	1	2	0	1	6.2		0	2.8	5.33333	119.6	117.6	No	0	NA	NA	2	2	2	NA	NA	NA
17	Ke	6	m	17	hand	Control	2	2	NA	NA	NA	NA	NA	2	2		NA	NA	NA	NA	NA	NA	NA	NA	NA	NA	NA	NA	0	2	1	1	8.8			3.8		119.8		No	0	NA	NA	2	2	2	NA	NA	NA
18	Ke	6	m	17	hand	Control	2	2	NA	NA	NA	NA	NA	2	3		NA	NA	NA	NA	NA	NA	NA	NA	NA	NA	NA	NA	1	3	0	0	52.4			9.4		113.4		No	0	NA	NA	2	2	2	NA	NA	NA
19	Fy	7	f	5	parent	Control	2	2	NA	NA	NA	NA	NA	2	1		NA	NA	NA	NA	NA	NA	NA	NA	NA	NA	NA	NA	1	2	0	1	3.4		0	23.8	12.0667	100.4	111.067	No	0	NA	NA	2	2	2	NA	NA	NA
20	Fy	7	f	5	parent	Control	2	2	NA	NA	NA	NA	NA	2	2		NA	NA	NA	NA	NA	NA	NA	NA	NA	NA	NA	NA	1	2	0	1	0.2			3.8		118.8		No	0	NA	NA	2	2	2	NA	NA	NA
21	Fy	7	f	5	parent	Control	2	2	NA	NA	NA	NA	NA	2	3		NA	NA	NA	NA	NA	NA	NA	NA	NA	NA	NA	NA	0	1	1	2	1			8.6		114		No	0	NA	NA	2	2	2	NA	NA	NA
22	Pl	8	f	14	hand	Control	2	2	NA	NA	NA	NA	NA	2	1		NA	NA	NA	NA	NA	NA	NA	NA	NA	NA	NA	NA	1	2	0	1	1.4		0	2.6	3.8	122.2	119.6	No	0	NA	NA	2	2	2	NA	NA	NA
23	Pl	8	f	14	hand	Control	2	2	NA	NA	NA	NA	NA	2	2		NA	NA	NA	NA	NA	NA	NA	NA	NA	NA	NA	NA	0	2	1	1	0.2			3.4		119.4		No	0	NA	NA	2	2	2	NA	NA	NA
24	Pl	8	f	14	hand	Control	2	2	NA	NA	NA	NA	NA	2	3		NA	NA	NA	NA	NA	NA	NA	NA	NA	NA	NA	NA	1	3	0	0	6.2			5.4		117.2		No	0	NA	NA	2	2	2	NA	NA	NA
25	Od	9	m	6	hand	Control	2	2	NA	NA	NA	NA	NA	2	1		NA	NA	NA	NA	NA	NA	NA	NA	NA	NA	NA	NA	1	3	0	0	1		0	1.4	2.2	121.2	120.6	No	0	NA	NA	2	2	2	NA	NA	NA
26	Od	9	m	6	hand	Control	2	2	NA	NA	NA	NA	NA	2	2		NA	NA	NA	NA	NA	NA	NA	NA	NA	NA	NA	NA	1	3	0	0	5.2			3.2		120.6		No	1	NA	NA	2	2	2	NA	NA	NA
27	Od	9	m	6	hand	Control	2	2	NA	NA	NA	NA	NA	2	3		NA	NA	NA	NA	NA	NA	NA	NA	NA	NA	NA	NA	1	3	0	0	1.4			2		120		No	1	NA	NA	2	2	2	NA	NA	NA
28	Pu	10	f	8	hand	Control	2	2	NA	NA	NA	NA	NA	2	1		NA	NA	NA	NA	NA	NA	NA	NA	NA	NA	NA	NA	1	3	0	0	1.2	2.6	0.866667	2.8	16.9333	90.8	97	Yes	1	No	NA	2	2	2	1	NA	0.11
29	Pu	10	f	8	hand	Control	2	2	NA	NA	NA	NA	NA	2	2		NA	NA	NA	NA	NA	NA	NA	NA	NA	NA	NA	NA	1	2	0	1	4.6			40.8		83.6		No	1	NA	NA	2	2	2	NA	NA	NA
30	Pu	10	f	8	hand	Control	2	2	NA	NA	NA	NA	NA	2	3		NA	NA	NA	NA	NA	NA	NA	NA	NA	NA	NA	NA	1	1	0	2	2.2			7.2		116.6		No	2	NA	NA	2	2	2	NA	NA	NA
31	Jo	11	m	22	parent	Test	3	1	Fr	1	red	blue	RB	2	1	3	3	0	6	0	0	2	1		24.9			3	0	0	1	5	0.2	20.8	14.68	3.8	3.12	28.2	18.28	Yes	5	No	Yes	2	2	2	2	NA	0.89
32	Jo	11	m	22	parent	Test	3	1	Fr	1	red	blue	RB	2	1		NA	NA	NA	NA	NA	NA	NA	NA	NA	NA	NA	NA	0	0	1	3	0.4	9.4		2.6		13.8		Yes	3	No	Yes	2	1	2	2	2	NA
33	Jo	11	m	22	parent	Test	3	1	Fr	1	red	blue	RB	2	1		NA	NA	NA	NA	NA	NA	NA	NA	NA	NA	NA	NA	0	0	1	3	0.4	17.8		3.2		19.6		Yes	3	No	Yes	2	1	2	2	2	NA
34	Jo	11	m	22	parent	Test	3	1	Fr	1	red	blue	RB	2	2		3	0	6	0	0	2	1	0.8	21.9		18.3	4.5	0	1	1	2	0.2	14.4		2.6		16.4		Yes	2	Yes	Yes	2	2	2	3	2	NA
35	Jo	11	m	22	parent	Test	3	1	Fr	1	red	blue	RB	2	3		3	0	6	0	0	2	1		24.4			5.1	0	2	1	1	0.2	11		3.4		13.4		Yes	1	Yes	No	2	2	2	3	1	NA
36	Je	12	m	6	hand	Test	3	1	Fr	1	red	blue	RB	2	1	2	NA	NA	NA	NA	NA	NA	NA	NA	NA	NA	NA	NA	1	4	0	0	4.4		0	2	2.25	119.2	116.2	No	0	NA	NA	2	2	2	NA	NA	NA
37	Je	12	m	6	hand	Test	3	1	Fr	1	red	blue	RB	2	1		3	3	0	0	0	1	1	53.9			0.2	3.6	1	3	0	0	6.2			2.2		108.6		No	0	NA	NA	2	1	2	NA	NA	NA
38	Je	12	m	6	hand	Test	3	1	Fr	1	red	blue	RB	2	2		3	3	0	0	0	1	1	34.7	1.2	1.7	1.5	4.3	1	3	0	0	0.4			2.6		116.8		No	1	NA	NA	2	2	2	NA	NA	NA
39	Je	12	m	6	hand	Test	3	1	Fr	1	red	blue	RB	2	3		3	2	0	0	4	2	3	13.9	2.9		1.9	3.9	1	3	0	0	2.4			2.2		120.2		No	1	NA	NA	2	2	2	NA	NA	NA
40	Ti	13	f	3	parent	Test	3	1	Fr	1	red	blue	RB	2	1	3	3	3	0	0	0	1	1	33.2				5.1	1	5	0	0	2	41.6	10.04	2.6	2.76	42.2	79.88	Yes	2	Yes	Yes	2	2	2	3	NA	0.67
41	Ti	13	f	3	parent	Test	3	1	Fr	1	red	blue	RB	2	1		NA	NA	NA	NA	NA	NA	NA	NA	NA	NA	NA	NA	1	3	0	0	11.6			2.2		109.2		No	0	NA	NA	2	1	2	NA	NA	NA
42	Ti	13	f	3	parent	Test	3	1	Fr	1	red	blue	RB	2	1		NA	NA	NA	NA	NA	NA	NA	NA	NA	NA	NA	NA	1	3	0	0	5			2.8		119		No	1	NA	NA	2	1	2	NA	NA	NA
43	Ti	13	f	3	parent	Test	3	1	Fr	1	red	blue	RB	2	2		3	3	0	0	0	1	1	62	3.1	0.1	1.6	4.5	1	3	0	0	4.6			3.2		119.6		No	2	NA	NA	2	2	2	NA	NA	NA
44	Ti	13	f	3	parent	Test	3	1	Fr	1	red	blue	RB	2	3		3	2	0	0	4	2	2	18.8			7.3	4.1	1	2	0	1	3.8	8.6		3		9.4		Yes	3	Yes	Yes	2	2	2	3	2	NA
45	Co	14	f	14	hand	Test	4	1	Pa	2	yellow	green	YG	2	1		3	3	0	0	0	1	1	37.6				7.2	1	1	0	2	8.2	31.2	22.7333	10.2	15.8667	108	107.4	Yes	2	Yes	No	2	2	2	3	NA	0.56
46	Co	14	f	14	hand	Test	4	1	Pa	2	yellow	green	YG	2	2		3	0	0	0	12	4	1				41.1	5.1	0	1	1	2	5	37		16.6		106.4		Yes	2	No	Yes	2	2	2	2	1	NA
47	Co	14	f	14	hand	Test	4	1	Pa	2	yellow	green	YG	2	3		3	0	0	0	12	4	1				43.4	5	0	1	1	2	0.2			20.8		107.8		No	1	NA	NA	2	2	2	NA	NA	NA
48	Pi	15	m	17	hand	Test	4	1	Pa	2	yellow	green	YG	2	1		2	1	0	0	8	3	2	19.5	2.7		19.3	9.3	1	1	0	2	2	12.6	13.2667	5	4.4	16	55.2667	Yes	2	Yes	No	2	2	2	2	NA	0.33
49	Pi	15	m	17	hand	Test	4	1	Pa	2	yellow	green	YG	2	2		3	1	0	0	8	3	2	16.8			24.5	6.3	0	1	1	2	1.6			3.4		119		No	1	NA	NA	2	2	2	NA	NA	NA
50	Pi	15	m	17	hand	Test	4	1	Pa	2	yellow	green	YG	2	3		3	0	0	0	12	4	1	0.6			7.7	5.1	0	2	1	1	0.4	27.2		4.8		30.8		Yes	1	No	No	2	2	2	1	2	NA
51	Ro	16	m	13	parent	Test	4	1	Pa	2	yellow	green	YG	2	1		3	3	0	0	0	1	1	39.2				9.2	1	2	0	1	0.2		0	6	4.26667	116.8	118.467	No	0	NA	NA	2	2	2	NA	NA	NA
52	Ro	16	m	13	parent	Test	4	1	Pa	2	yellow	green	YG	2	2		3	0	2	0	8	3	2	12.5	7.2	0.7	21.1	6.7	1	2	0	1	0.2			4		118.4		No	0	NA	NA	2	2	2	NA	NA	NA
53	Ro	16	m	13	parent	Test	4	1	Pa	2	yellow	green	YG	2	3		3	2	0	0	4	2	2	26.3			19.7	6	0	2	1	1	0.4			2.8		120.2		No	0	NA	NA	2	2	2	NA	NA	NA
54	Pn	17	m	4	hand	Test	4	1	Pa	2	yellow	green	YG	2	1		3	3	0	0	0	1	1	32.5			0.6	6.7	1	3	0	0	1.6		0	1.8	2.06667	121	120.933	No	0	NA	NA	2	2	2	NA	NA	NA
55	Pn	17	m	4	hand	Test	4	1	Pa	2	yellow	green	YG	2	2		3	3	0	0	0	3	1	38.7			5.7	6.5	1	2	0	1	1.2			2.2		121.2		No	0	NA	NA	2	2	2	NA	NA	NA
56	Pn	17	m	4	hand	Test	4	1	Pa	2	yellow	green	YG	2	3		3	2	2	0	0	1	2	18.3	12.8		43.3	5.7	1	1	0	2	1.4			2.2		120.6		No	0	NA	NA	2	2	2	NA	NA	NA
57	Ly	18	f	14	hand	Test	4	1	Pa	2	yellow	green	YG	2	1		3	3	0	0	0	1	1	28.2				7.2	0	0	1	3	1		0	8.2	9.73333	115.4	115.067	No	0	NA	NA	2	2	2	NA	NA	NA
58	Ly	18	f	14	hand	Test	4	1	Pa	2	yellow	green	YG	2	2		3	2	0	0	4	2	2	29.4			8.5	9.9	0	1	1	2	0.6			11.6		115.2		No	0	NA	NA	2	2	2	NA	NA	NA
59	Ly	18	f	14	hand	Test	4	1	Pa	2	yellow	green	YG	2	3		3	3	0	0	0	1	1	34.8				6.6	0	2	1	1	0.4			9.4		114.6		No	0	NA	NA	2	2	2	NA	NA	NA
60	Di	3	f	4	hand	Control Test	5	3	Pa	2	yellow	green	YG	3	1		3	3	0	0	0	1	1	24			7	3.5	1	3	0	0	1.2		0	9	5.4	112	116.8	No	0	NA	NA	2	2	1	NA	NA	NA
61	Di	3	f	4	hand	Control Test	5	3	Pa	2	yellow	green	YG	3	2		3	3	0	0	0	1	1	29.9				3.5	1	3	0	0	0.8			3.2		120		No	1	NA	NA	2	2	1	NA	NA	NA
62	Di	3	f	4	hand	Control Test	5	3	Pa	2	yellow	green	YG	3	3		3	3	0	0	0	1	1	19.7	7.3		0.3	4.5	1	3	0	0	4.6			4		118.4		No	1	NA	NA	2	2	1	NA	NA	NA
63	Sy	4	f	14	hand	Control Test	5	3	Pa	2	yellow	green	YG	3	1		3	3	0	0	0	1	1	29.7			1.7	3.9	1	3	0	0	2.8	23.4	7.8	3.6	3.46667	30	91.6	Yes	1	No	No	2	2	1	2	NA	0.22
64	Sy	4	f	14	hand	Control Test	5	3	Pa	2	yellow	green	YG	3	2		2	3	0	0	0	1	1	26.3			3.3	3.5	1	3	0	0	1.8			4.4		118.2		No	0	NA	NA	2	2	1	NA	NA	NA
65	Sy	4	f	14	hand	Control Test	5	3	Pa	2	yellow	green	YG	3	3		3	3	0	0	0	1	1	26.5				4.3	1	3	0	0	1			2.4		126.6		No	1	NA	NA	2	2	1	NA	NA	NA
66	Sk	5	m	4	hand	Control Test	5	3	Pa	2	yellow	green	YG	3	1		3	3	0	0	0	1	1	37.3				4.1	1	3	0	0	0.6		31.4	1.6	2.2	120.6	75.6	No	2	NA	NA	2	2	1	NA	NA	NA
67	Sk	5	m	4	hand	Control Test	5	3	Pa	2	yellow	green	YG	3	2		3	3	0	0	0	1	1	29.8				4.9	1	2	0	1	1.6	56.2		3		65		Yes	2	No	Yes	2	2	1	1	NA	0.33
68	Sk	5	m	4	hand	Control Test	5	3	Pa	2	yellow	green	YG	3	3		3	3	0	0	0	1	1	27.7			2.9	6.5	1	1	0	1	1.4	38		2		41.2		Yes	1	No	Yes	2	2	1	2	2	NA
69	Ke	6	m	17	hand	Control Test	6	3	Fr	1	red	blue	RB	3	1		3	3	0	0	0	1	1	64.2				3.9	0	0	1	1	2		NA	9.4	NA	113	NA	No	0	NA	NA	2	2	1	NA	NA	NA
70	Ke	6	m	17	hand	Control Test	6	3	Fr	1	red	blue	RB	3	2		NA	NA	NA	NA	NA	NA	NA	NA	NA		NA	NA	NA	1	NA	0	NA	NA		NA		NA		NA	1	NA	NA	1	2	1	NA	NA	NA
71	Ke	6	m	17	hand	Control Test	6	3	Fr	1	red	blue	RB	3	3		3	0	0	0	12	4	1				45.1	4.5	NA	2	NA	0	NA	NA		NA		NA		NA	1	NA	NA	1	2	1	NA	NA	NA
72	Fy	7	f	5	parent	Control Test	6	3	Fr	1	red	blue	RB	3	1		3	2	0	0	4	2	2	53.8	0.2	0.2	11.4	4.9	1	2	0	1	0.4	6	2	2	2.66667	121	120.667	Yes	1	No	Yes	2	2	1	1	NA	0.11
73	Fy	7	f	5	parent	Control Test	6	3	Fr	1	red	blue	RB	3	2		3	3	0	0	0	1	1	29.6			5.2	3.8	1	2	0	1	1.2			2.6		119.6		No	1	NA	NA	2	2	1	NA	NA	NA
74	Fy	7	f	5	parent	Control Test	6	3	Fr	1	red	blue	RB	3	3		3	1	0	0	8	3	2	19.2			15.3	3.8	0	2	1	1	0.4			3.4		121.4		No	1	NA	NA	2	2	1	NA	NA	NA
75	Pl	8	f	14	hand	Control Test	6	3	Fr	1	red	blue	RB	3	1		3	3	0	0	0	1	1	32.1				4.5	1	2	0	1	2.6	14	6.66667	2.6	3.73333	22.4	87.4	Yes	2	No	No	2	2	1	2	NA	0.44
76	Pl	8	f	14	hand	Control Test	6	3	Fr	1	red	blue	RB	3	2		3	3	0	0	0	1	1	3				4.4	1	2	0	1	3.4			2.2		121		No	1	NA	NA	2	2	1	NA	NA	NA
77	Pl	8	f	14	hand	Control Test	6	3	Fr	1	red	blue	RB	3	3		3	3	0	0	0	1	1	38.8				4.8	0	2	1	1	0.2	6		6.4		118.8		Yes	1	No	Yes	2	2	1	2	1	NA
78	Od	9	m	6	hand	Control Test	6	3	Fr	1	red	blue	RB	3	1		3	3	0	0	0	1	1	28.7			2.7	5.2	1	3	0	0	1.2		0	2	1.93333	120.8	120.4	No	0	NA	NA	2	2	1	NA	NA	NA
79	Od	9	m	6	hand	Control Test	6	3	Fr	1	red	blue	RB	3	2		3	3	0	0	0	1	1	33.7			2	5.2	1	2	0	1	3.8			1.6		121.6		No	0	NA	NA	2	2	1	NA	NA	NA
80	Od	9	m	6	hand	Control Test	6	3	Fr	1	red	blue	RB	3	3		3	2	0	0	4	2	3	16.6	0.5	0.7	13.5	4.1	1	2	0	1	4.2			2.2		118.8		No	0	NA	NA	2	2	1	NA	NA	NA
81	Pu	10	f	8	hand	Control Test	6	3	Fr	1	red	blue	RB	3	1		3	3	0	0	0	1	1	39.5				4.7	0	1	1	2	4.2		0	3.6	6.2	118.6	117.867	No	0	NA	NA	2	2	1	NA	NA	NA
82	Pu	10	f	8	hand	Control Test	6	3	Fr	1	red	blue	RB	3	2		3	2	0	0	4	2	3	19.3	0.9	2.4	15.7	4.8	1	1	0	1	2			9.2		116.6		No	0	NA	NA	2	2	1	NA	NA	NA
83	Pu	10	f	8	hand	Control Test	6	3	Fr	1	red	blue	RB	3	3		3	0	0	3	8	4	2		1.4	4.2	25.3	4.9	0	0	1	1	0.8			5.8		118.4		No	0	NA	NA	2	2	1	NA	NA	NA
[truncated: 7 more columns]

## Sheet: IST_data_per ID
Obs	Name	ID	Sex	Age	Raised	Experimental_Group	Group_Number	Test_vs_Control	Demonstrator	Dem_ID	Assigned_Pin	Assigned_Ring	Combination_PinRing	Condition	Average_Corr_Dem	Average_Dem_Close	Average_Dem_Average	Average_Dem_Distant	Average_Dem_NotVis	Average_proxi_per_session	Average_movement_proxi	Aver_dur_close	Aver_dur_average	Aver_dur_distant	Aver_dur_NotVis	Aver_dur_Demo	Count_1_Resp_Pin	Count_1_Resp_Ring	First_Response_Time	Av_solv_lat	Av_app_dur	Av_resp_dur	Av_success	Wrong_trials	Repeated_measures	Prop_fidel	Prop_fid_dir	Prop_fid_ind	Prop_fid_verind	Prop_consistency	Average_Exploration_rate
1	Fr	1	m	17	parent	Control	1	2	Dem	NA	NA	NA	NA	2	NA	NA	NA	NA	NA	NA	NA	NA	NA	NA	NA	NA	1	2	2	27.2667	3.4	31.7333	3	0	2	0.78	0.33	0.67	0	1	4.66667
2	Pa	2	m	11	parent	Control	1	2	Dem	NA	NA	NA	NA	2	NA	NA	NA	NA	NA	NA	NA	NA	NA	NA	NA	NA	1	2	1.8	NA	3.5	119.6	0	0	2	NA	NA	NA	NA	NA	3.66667
3	Di	3	f	4	hand	Control	1	2	NA	NA	NA	NA	NA	2	NA	NA	NA	NA	NA	NA	NA	NA	NA	NA	NA	NA	3	0	2	NA	6.66667	116.2	0	0	2	NA	NA	NA	NA	NA	3.33333
4	Sy	4	f	14	hand	Control	1	2	NA	NA	NA	NA	NA	2	NA	NA	NA	NA	NA	NA	NA	NA	NA	NA	NA	NA	1	0	2	3	3	3	0	0	2	NA	NA	NA	NA	NA	3
5	Sk	5	m	4	hand	Control	1	2	NA	NA	NA	NA	NA	2	NA	NA	NA	NA	NA	NA	NA	NA	NA	NA	NA	NA	3	0	4.6	NA	2.4	119.133	0	0	2	NA	NA	NA	NA	NA	3.33333
6	Ke	6	m	17	hand	Control	2	2	NA	NA	NA	NA	NA	2	NA	NA	NA	NA	NA	NA	NA	NA	NA	NA	NA	NA	2	1	6.2	NA	5.33333	117.6	0	0	2	NA	NA	NA	NA	NA	2.33333
7	Fy	7	f	5	parent	Control	2	2	NA	NA	NA	NA	NA	2	NA	NA	NA	NA	NA	NA	NA	NA	NA	NA	NA	NA	2	1	3.4	NA	12.0667	111.067	0	0	2	NA	NA	NA	NA	NA	8
8	Pl	8	f	14	hand	Control	2	2	NA	NA	NA	NA	NA	2	NA	NA	NA	NA	NA	NA	NA	NA	NA	NA	NA	NA	2	1	1.4	NA	3.8	119.6	0	0	2	NA	NA	NA	NA	NA	4
9	Od	9	m	6	hand	Control	2	2	NA	NA	NA	NA	NA	2	NA	NA	NA	NA	NA	NA	NA	NA	NA	NA	NA	NA	3	0	1	NA	2.2	120.6	0	0	2	NA	NA	NA	NA	NA	5.33333
10	Pu	10	f	8	hand	Control	2	2	NA	NA	NA	NA	NA	2	NA	NA	NA	NA	NA	NA	NA	NA	NA	NA	NA	NA	3	0	1.2	0.866667	16.9333	97	1	0	2	0.11	0	0	1	NA	4.33333
11	Jo	11	m	22	parent	Test	3	1	Fr	1	red	blue	RB	2	3	0	6	0	0	2	1		24.9	0	0	3	0	5	0.2	14.68	3.12	18.28	5	2	2	0.89	0.67	0.33	0	0.75	4.6
12	Je	12	m	6	hand	Test	3	1	Fr	1	red	blue	RB	2	NA	NA	NA	NA	NA	NA	NA	NA	NA	NA	NA	NA	4	0	4.4	NA	2.25	116.2	0	1	2	NA	NA	NA	NA	NA	4
13	Ti	13	f	3	parent	Test	3	1	Fr	1	red	blue	RB	2	3	3	0	0	0	1	1	33.2	0	0	0	5.1	5	0	2	1NA.NA4	2.76	79.88	2	2	2	0.67	1	0	0	1	3.2
14	Co	14	f	14	hand	Test	4	1	Pa	2	yellow	green	YG	2	3	3	0	0	0	1	1	37.6	0	0	0	7.2	1	2	8.2	22.7333	15.8667	107.4	2	0	2	0.56	0.5	0.5	0	0	5.33333
15	Pi	15	m	17	hand	Test	4	1	Pa	2	yellow	green	YG	2	2	1	0	0	8	3	2	19.5	2.7	0	19.3	9.3	1	2	2	13.2667	4.4	55.2667	2	0	2	0.33	0	0.5	0.5	1	5.33333
16	Ro	16	m	13	parent	Test	4	1	Pa	2	yellow	green	YG	2	3	3	0	0	0	1	1	39.2	0	0	0	9.2	2	1	0.2	NA	4.26667	118.467	0	0	2	NA	NA	NA	NA	NA	9
17	Pn	17	m	4	hand	Test	4	1	Pa	2	yellow	green	YG	2	3	3	0	0	0	1	1	32.5	0	0	0.6	6.7	3	0	1.6	NA	2.06667	120.933	0	0	2	NA	NA	NA	NA	NA	11
18	Ly	18	f	14	hand	Test	4	1	Pa	2	yellow	green	YG	2	3	3	0	0	0	1	1	28.2	0	0	0	7.2	0	3	1	NA	9.73333	115.067	0	0	2	NA	NA	NA	NA	NA	4.33333
19	Di	3	f	4	hand	Control Test	5	3	Pa	2	yellow	green	YG	3	3	3	0	0	0	1	1	24	0	0	7	3.5	3	0	1.2	NA	5.4	116.8	0	0	1	NA	NA	NA	NA	NA	3
20	Sy	4	f	14	hand	Control Test	5	3	Pa	2	yellow	green	YG	3	3	3	0	0	0	1	1	29.7	0	0	1.7	3.9	3	0	2.8	7.8	3.46667	91.6	1	0	1	0.22	0	1	0	NA	3.33333
21	Sk	5	m	4	hand	Control Test	5	3	Pa	2	yellow	green	YG	3	3	3	0	0	0	1	1	37.3	0	0	0	4.1	3	0	0.6	31.4	2.2	75.6	2	0	1	0.33	0	0.5	0.5	1	3.66667
22	Ke	6	m	17	hand	Control Test	6	3	Fr	1	red	blue	RB	3	3	3	0	0	0	1	1	64.2	0	0	0	3.9	0	1	2	NA	NA	NA	0	0	1	NA	NA	NA	NA	NA	1
23	Fy	7	f	5	parent	Control Test	6	3	Fr	1	red	blue	RB	3	3	2	0	0	4	2	2	53.8	0.2	0.2	11.4	4.9	2	1	0.4	2	2.66667	120.667	1	0	1	0.11	0	0	1	NA	6
24	Pl	8	f	14	hand	Control Test	6	3	Fr	1	red	blue	RB	3	3	3	0	0	0	1	1	32.1	0	0	0	4.5	2	1	2.6	6.66667	3.73333	87.4	2	0	1	0.44	0	1	0	0	3.33333
25	Od	9	m	6	hand	Control Test	6	3	Fr	1	red	blue	RB	3	3	3	0	0	0	1	1	28.7	0	0	2.7	5.2	3	0	1.2	NA	1.93333	120.4	0	0	1	NA	NA	NA	NA	NA	3.66667
26	Pu	10	f	8	hand	Control Test	6	3	Fr	1	red	blue	RB	3	3	3	0	0	0	1	1	39.5	0	0	0	4.7	1	2	4.2	NA	6.2	117.867	0	0	1	NA	NA	NA	NA	NA	4.33333
